# Supplementary material for: Physiological Doses of Hydroxytyrosol Modulate Gene Expression in Skeletal Muscle of Exercised Rats
Source: Life (Basel). 2021 Dec 12;11(12):1393. doi: 10.3390/life11121393 (PMC8708182; doi:10.3390/life11121393)
Supplement: Supplementary file 1 [file life-11-01393-s001.zip]

Archive with 1 entries (1 files):
- life-1489799-supplementary.pdf
